# Supplementary material for: Divergence of compost extract and bio-organic manure effects on lucerne plant and soil
Source: PeerJ. 2017 Sep 6;5:e3775. doi: 10.7717/peerj.3775 (PMC5591637; doi:10.7717/peerj.3775)
Supplement: Data S1 [file peerj-05-3775-s001.xlsx]

## Sheet: Sheet1
Treatment	replicate	shoot	root	total	CP	NDF	CDOM	ME	N	P	K	N	P	K	N	P	K	inn	nnn	avn	int	nnt	avt	MBC	MBN	MR	QCO2	Bacteria	Fungi	PH	Bulk density	WHC	OM	Alkaline N	Available P	Available K
Control	1	13.04	16.54	28.34	20.65	69.13	71.56	10.79	3.54	0.96	13.14	5.01	1.93	8.75	0.81	0.18	1.31	18	8	13	2.7	1.43	2.07	308.45	67.1	50.25	14.73	23.74	4.44	7.14	2.87	26.62	15.46	70.84	5.26	83.12
Control	2	10.57	14.07	25.87	20.94	69.42	71.85	11.08	1.07	0.49	10.67	2.54	1.53	6.28	1.05	0.31	1.85	16	6	11	0.73	0.46	1.1	297.98	62.63	47.78	12.26	21.27	1.97	4.67	1.4	24.15	12.99	66.37	2.79	78.65
Control	3	11.8	15.3	27.1	14.47	62.95	65.38	8.61	0.45	0.37	10.05	1.92	1.25	5.66	0.58	0.05	1.08	18	8	13	2.11	1.12	0.94	298.36	62.01	47.16	11.64	20.65	1.35	4.05	0.78	23.53	12.37	65.75	2.17	78.03
Control	4	9.95	13.45	25.25	15.85	64.33	66.76	7.99	3.21	1.63	12.81	4.68	1.41	8.42	0.46	0.13	1.16	15	5	10	1.11	0.54	0.48	313.12	64.77	49.92	14.4	23.41	4.11	6.81	2.44	26.29	15.13	68.51	4.93	80.79
Control	5	12.71	16.21	28.01	21.61	70.09	72.52	10.75	2.28	0.7	11.88	3.75	1.85	7.49	1.32	0.29	2.22	18	8	13	2.87	0.7	2.24	301.16	67.99	49.96	14.44	22.48	3.18	5.88	2.61	25.36	14.2	67.58	4	79.86
Control	6	11.78	15.28	27.08	15.68	64.16	66.59	9.82	0.23	0.45	9.83	3.77	1.3	7.51	0.66	0.12	0.92	17	7	12	1.94	0.67	1.71	299.19	63.84	48.99	13.47	23.45	3.45	6.85	0.96	25.38	14.22	67.6	4.02	79.88
Control	7	9.73	13.23	25.03	17.7	66.18	68.61	9.84	3.8	1.04	13.4	1.7	0.69	5.44	0.93	0.17	1.29	16.9	7.2	12.1	1.96	0.69	1.33	303.21	63.86	49.01	13.49	22.5	3.2	5.9	1.63	23.31	12.15	65.53	2.25	77.81
Control	8	13.3	16.8	28.6	11.63	60.11	62.54	7.77	2.3	0.72	11.9	5.27	2	9.01	0.54	0.09	0.94	15	5	10	0.69	0.42	1.06	297.14	61.79	46.94	11.42	20.43	1.83	3.83	1.54	26.33	15.17	71.73	4.67	84.01
Control	9	12.37	15.87	27.67	22.2	70.68	73.11	11.34	2.87	0.11	12.47	4.34	0.26	8.08	0.91	0.38	1.63	18	9	14	2.96	0.79	1.25	313.71	65.36	50.51	14.99	24	4.7	7.4	1.05	26.88	15.72	69.1	5.52	81.38
Control	10	12.75	16.25	28.05	16.27	64.75	67.18	10.41	3.25	0.73	12.85	4.72	0.78	8.46	0.84	0.08	0.7	17	8	13	2.53	0.08	1.12	299.78	59.25	49.58	14.06	23.07	3.77	6.47	1.02	25.95	14.79	62.99	4.59	75.27
CE	1	31.44	14.84	45.04	26.54	61.48	81.01	12.11	3.97	1.41	27.9	6.13	2.76	14.63	1.53	0.39	3	24	15	20	3.12	2.17	2.65	389.68	73.84	58.57	15.6	31.24	5.57	7.29	2.71	29.72	24.27	105.7	37.09	163.03
CE	2	31.15	14.55	44.75	20.07	55.01	74.54	9.64	3.68	1.18	27.61	3.66	2.36	12.16	1.14	0.2	2.07	23	15	19	1.15	1.2	1.68	382.39	74.73	58.28	15.31	28.77	3.1	4.82	1.24	28.48	23.03	102.46	35.85	159.79
CE	3	28.97	12.37	42.57	21.45	56.39	75.92	9.02	1.5	0.94	21.43	3.04	2.08	11.54	1.29	0.26	2.46	21	13	17	1.53	1.28	1.06	379.21	69.37	56.1	13.13	28.15	2.48	4.2	0.62	27.25	21.8	101.23	34.62	158.56
CE	4	28.35	11.75	41.95	27.21	62.15	81.68	11.78	0.88	0.82	22.81	5.8	2.24	14.3	1.06	0.13	2.23	22.5	14.1	18.3	3.29	1.44	2.82	384.44	70.6	57.33	14.36	30.91	5.24	6.96	2.28	26.63	21.18	100.61	34	157.94
CE	5	31.11	14.51	44.71	23.3	58.24	77.77	10.87	3.64	2.08	28.57	4.87	2.68	13.37	0.94	0.21	2.31	21	12	16	2.36	1.41	2.29	379.59	68.75	55.48	12.51	29.98	4.31	6.03	2.45	29.43	23.98	106.59	36.8	163.92
CE	6	30.18	13.58	43.78	21.28	56.22	75.75	10.85	2.71	1.15	22.64	2.82	1.52	11.32	1.8	0.37	3.37	23	15	19	2.53	1.86	1.52	394.35	71.51	58.24	15.27	27.93	2.26	3.98	1.38	29.39	23.94	103.37	36.76	160.7
CE	7	28.13	11.53	41.73	26.25	61.19	80.72	11.82	0.66	0.9	18.59	6.39	2.83	14.89	1.41	0.25	2.44	22	14	18	1.11	1.16	1.64	380.42	70.58	57.31	14.34	30.95	5.28	7	0.8	28.46	23.01	102.44	35.83	159.77
CE	8	31.7	15.1	45.3	17.23	52.17	71.7	8.8	4.23	1.49	29.16	4.89	2.13	13.39	1.02	0.17	2.09	20	12	16	3.38	1.53	1.83	378.37	68.53	55.26	12.29	31.5	5.83	7.55	0.89	26.41	20.96	100.39	33.78	157.72
CE	9	30.2	13.6	43.8	27.8	62.74	82.27	12.37	2.73	1.17	24.66	5.84	1.61	14.34	1.39	0.46	2.78	24	16	20	2.38	1.43	1.91	394.94	72.1	58.83	15.86	30	4.33	6.05	1.47	29.98	24.53	103.96	37.35	161.29
CE	10	30.77	14.17	44.37	21.87	56.81	76.34	11.44	3.3	0.56	23.23	5.46	1.09	13.96	1.32	0.16	1.85	23.3	12	17.5	2.41	1.11	1.76	381.01	65.99	57.9	14.93	30.57	4.9	6.62	0.86	29.05	23.6	97.85	36.42	155.18
OM	1	30.44	14.24	43.44	24.64	64.72	75.66	11.33	4.22	1.41	24.28	4.19	2.02	13.36	1.2	0.24	2	23	15	19	2.95	0.82	1.7	365.97	70.04	61.05	16.06	34.94	5.41	7.19	2.7	23.11	23.77	113.87	51.32	207.94
OM	2	27.97	11.77	40.97	18.17	58.25	69.19	8.86	1.75	0.94	27.52	5.43	2.65	14.6	1.44	0.37	2.54	25	13	19	3.15	1.85	2.5	355.5	65.57	58.58	13.59	32.47	2.94	4.72	1.23	20.64	21.3	109.4	48.85	203.47
OM	3	29.2	13	42.2	21.4	59.63	70.57	8.24	1.13	0.72	21.05	2.96	2.25	12.13	0.97	0.11	1.77	22	11	16	1.18	0.88	1.53	360.73	66.8	59.81	14.82	33.7	4.17	5.95	1.46	20.02	20.68	108.78	48.23	202.85
OM	4	27.35	11.15	40.35	19.55	65.39	76.33	11	3.89	2.08	22.43	2.34	1.97	11.51	0.85	0.19	1.85	21	10	16	1.56	0.96	0.91	355.88	64.95	57.96	12.97	31.85	2.32	4.1	0.61	22.78	23.44	111.54	50.99	205.61
OM	5	30.11	13.91	43.11	25.31	59.46	70.4	10.07	2.96	1.15	28.19	5.1	2.13	14.27	1.71	0.35	2.91	24	13	18	3.32	1.12	2.67	358.68	70.93	60.76	15.77	34.61	5.08	6.86	2.27	21.87	22.53	110.63	50.08	204.7
OM	6	29.18	12.98	42.18	19.38	61.48	72.42	10.09	2.98	1.17	22.26	4.17	2.57	13.34	1.32	0.23	1.98	23	12	17	2.39	1.09	2.14	370.64	67.71	60.72	15.73	33.68	4.15	5.93	2.44	21.85	22.51	110.61	50.06	204.68
OM	7	27.13	10.93	40.13	15.33	64.43	75.37	11.04	3.93	0.78	18.21	2.12	1.41	11.29	0.93	0.15	1.63	24	13	18	2.56	1.54	1.37	356.71	66.78	59.79	14.8	31.63	2.1	3.88	1.37	22.82	23.48	114.76	51.03	208.83
OM	8	30.7	14.5	43.7	25.9	55.41	66.35	8.02	0.91	0.9	28.78	5.69	2.72	14.86	1.3	0.44	2.32	21	10	15	1.14	0.84	1.49	354.66	64.73	57.74	12.75	35.2	5.67	7.45	0.88	19.8	20.46	108.56	48.01	202.63
OM	9	29.77	13.57	42.77	19.97	65.98	76.92	11.59	4.48	1.49	27.23	5.14	1.5	14.31	1.05	0.18	1.61	25	14	19	3.41	1.21	1.68	371.23	68.3	61.31	16.32	34.65	5.12	6.9	0.79	23.37	24.03	112.13	51.58	206.2
OM	10	30.15	13.95	43.15	24.35	60.05	70.99	10.66	3.55	1.06	22.85	4.76	0.98	13.93	1.23	0.14	1.39	24	13	18	2.98	0.5	1.55	357.3	62.19	60.38	15.39	34.27	4.74	6.52	0.85	22.44	23.1	106.02	50.65	200.09
CEOM	1	51.84	20.74	71.34	27.84	55.69	83.23	12.25	4.47	1.46	33.59	6.33	3	14.41	1.79	0.48	4.08	31	20	26	7.67	3.09	5.38	419.74	86.27	90.24	18.49	39.74	5.39	7.57	2.56	36.41	26.61	131.44	54.07	217.61
CEOM	2	49.37	18.27	68.87	21.37	49.22	76.76	9.78	2	0.99	27.12	6.04	1.85	14.12	1.4	0.29	3.15	28	18	23	5.7	2.12	4.41	409.27	81.8	87.77	16.02	37.27	2.92	5.1	1.09	33.94	24.14	126.97	51.6	213.14
CEOM	3	48.75	17.65	68.25	22.75	50.6	78.14	9.16	1.38	0.87	28.5	3.86	2.6	11.94	1.32	0.22	3.31	28	17	23	6.08	2.2	3.79	409.65	81.18	87.15	15.4	39.45	5.1	7.28	0.65	33.32	23.52	126.35	50.98	212.52
CEOM	4	51.51	20.41	71.01	28.51	56.36	83.9	11.92	4.14	2.13	34.26	3.24	2.32	11.32	1.2	0.3	3.39	31	20	25	6.93	2.35	4.64	424.41	83.94	89.91	18.16	36.65	2.3	4.48	0.47	36.08	26.28	129.11	53.74	215.28
CEOM	5	50.6	19.5	70.1	24.6	52.45	82.94	11.96	4.18	1.23	33.3	6	2.48	14.08	2.06	0.46	4.45	29.7	19.2	24.5	7.84	2.36	5.55	412.45	87.16	89.95	18.2	39.41	5.06	7.24	2.13	36.12	26.32	128.2	52.83	214.37
CEOM	6	50.58	19.48	70.08	22.58	50.43	79.99	11.01	3.23	1.22	30.35	5.09	2.37	13.17	1.55	0.35	3.54	30	19	24	7.08	2.78	4.25	410.48	83.01	88.98	17.23	38.5	4.15	6.33	1.32	35.15	25.35	132.33	53.78	218.5
CEOM	7	48.53	17.43	68.03	18.53	46.38	77.97	10.99	3.21	1.2	28.33	5.07	2.92	13.15	1.67	0.34	3.52	31	20	25	6.91	2.33	5.02	408.43	80.96	86.93	15.18	38.48	4.13	6.31	2.3	35.17	25.37	128.18	52.81	214.35
CEOM	8	51.55	20.45	71.05	27.55	55.4	73.92	8.94	1.16	0.95	24.28	3.02	1.76	11.1	1.28	0.26	3.17	28	17	22	5.66	2.08	4.37	425	84.53	90.5	18.75	36.43	2.08	4.26	1.23	33.1	23.3	126.13	50.76	212.3
CEOM	9	52.1	21	71.6	29.1	56.95	84.49	12.51	4.73	1.54	34.85	6.59	3.07	14.67	1.65	0.55	3.86	31	21	26	7.93	2.45	4.56	414.5	83.03	89	17.25	40	5.65	7.83	0.74	36.67	26.87	129.7	54.33	215.87
CEOM	10	51.17	20.07	70.67	23.17	51.02	78.56	11.58	3.8	0.61	28.92	5.66	1.33	13.74	1.58	0.25	2.93	30	20	25	7.5	1.74	4.43	411.07	78.42	89.57	17.82	39.07	4.72	6.9	0.71	35.74	25.94	123.59	53.4	209.76
